# Supplementary material for: Hierarchical Porous and Three-Dimensional MXene/SiO2 Hybrid Aerogel through a Sol-Gel Approach for Lithium–Sulfur Batteries
Source: Molecules. 2022 Oct 20;27(20):7073. doi: 10.3390/molecules27207073 (PMC9610511; doi:10.3390/molecules27207073)
Supplement: Supplementary file 1 [file molecules-27-07073-s001.zip]

Archive with 1 entries (1 files):
- molecules-1957989-supplementary.pdf
